# Supplementary material for: Development and Validation of a Machine Learning Model to Predict Anti-Drug Antibody Formation During Infliximab Induction in Crohn’s Disease
Source: Biomedicines. 2025 Oct 10;13(10):2464. doi: 10.3390/biomedicines13102464 (PMC12561279; doi:10.3390/biomedicines13102464)
Supplement: Supplementary file 1 [file biomedicines-13-02464-s001.zip]

Archive with 1 entries (1 files):
- biomedicines-3876321-supplementary.pdf
